# Supplementary material for: Corticosterone-linked microglial activity underpins sexually dimorphic neuroplasticity after ketamine anesthesia
Source: Sci Adv. 2026 Jul 31;12(31):eadz6517. doi: 10.1126/sciadv.adz6517 (PMC13426458; doi:10.1126/sciadv.adz6517)
Supplement: Supplementary file 2 — Movies S1 to S4 [file sciadv.adz6517_movies_s1_to_s4.zip]

Archive with 4 entries (4 files):
- adz6517_movie_s1.mp4
- adz6517_movie_s2.mp4
- adz6517_movie_s3.mp4
- adz6517_movie_s4.mp4
