# Supplementary material for: Corticosterone-linked microglial activity underpins sexually dimorphic neuroplasticity after ketamine anesthesia
Source: Sci Adv. 2026 Jul 31;12(31):eadz6517. doi: 10.1126/sciadv.adz6517 (PMC13426458; doi:10.1126/sciadv.adz6517)
Supplement: Supplementary file 3 — Table S1 [file sciadv.adz6517_table_s1.zip]

Archive with 1 entries (1 files):
- adz6517_table_s1.xlsx
