# Supplementary material for: Corticosterone-linked microglial activity underpins sexually dimorphic neuroplasticity after ketamine anesthesia
Source: Sci Adv. 2026 Jul 31;12(31):eadz6517. doi: 10.1126/sciadv.adz6517 (PMC13426458; doi:10.1126/sciadv.adz6517)
Supplement: Supplementary file 3 — Table S1 [file sciadv.adz6517_table_s1.zip › adz6517_table_s1.xlsx]

## Sheet: Figure 1 C
Figure 1 C
Test for normal distribution
Shapiro-Wilk test	AUC Females	AUC Males
W	0.81	0.863
P value	0.0976	0.2392
Passed normality test (alpha=0.05)?	Yes	Yes
P value summary	ns	ns
Table Analyzed	AUC
Column B	AUC Females
vs.	vs.
Column A	AUC Males
Unpaired t test with Welch's correction
P value	0.0036
P value summary	**
Significantly different (P < 0.05)?	Yes
One- or two-tailed P value?	Two-tailed
Welch-corrected t, df	t=4.757, df=5.718
How big is the difference?
Mean of column A	11.92
Mean of column B	55.91
Difference between means (B - A) ± SEM	43.99 ± 9.247
95% confidence interval	21.09 to 66.89
R squared (eta squared)	0.7983
F test to compare variances
F, DFn, Dfd	4.430, 4, 4
P value	0.1785
P value summary	ns
Significantly different (P < 0.05)?	No
Data analyzed
Sample size, column A	5
Sample size, column B	5

## Sheet: Figure 1 E
Figure 1 E
Table Analyzed	REVISION Spine density NESTED
Data sets analyzed	A-F
Nested one-way ANOVA
P value	0.0927
P value summary	ns
Significantly different (P < 0.05)?	No
F, DFn, Dfd	2.469, 5, 12
Random effects	SD	Variance
Variation within subcolumns	0.7407	0.5486
Variation among subcolumn means	0.2798	0.07827
Do the subcolumns differ (within each column)?
Chi-square, df	1.690, 1
P value	0.1936
P value summary	ns
Is there significant difference between subcolumns (P < 0.05)?	No
Data analyzed
Number of treatments (columns)	6
Number of subjects (subcolumns)	18
Total number of values	90
Compare column means (main column effect)
Number of families	1
Number of comparisons per family	15
Alpha	0.05
Tukey's multiple comparisons test	Mean Diff.	95.00% CI of diff.	Below threshold?	Summary	Adjusted P Value
1xSAL M vs. 1xKXA M	-0.1102	-1.299 to 1.079	No	ns	0.9995
1xSAL M vs. 1xSAL F	0.2128	-0.9764 to 1.402	No	ns	0.9889
1xSAL M vs. 1xKXA F	-0.9034	-2.093 to 0.2858	No	ns	0.1836
1xSAL M vs. PLX+1xSAL F	-0.3271	-1.516 to 0.8620	No	ns	0.9327
1xSAL M vs. PLX+1xKXA F	-0.4642	-1.653 to 0.7250	No	ns	0.7742
1xKXA M vs. 1xSAL F	0.323	-0.8661 to 1.512	No	ns	0.9359
1xKXA M vs. 1xKXA F	-0.7932	-1.982 to 0.3960	No	ns	0.2884
1xKXA M vs. PLX+1xSAL F	-0.2169	-1.406 to 0.9723	No	ns	0.9879
1xKXA M vs. PLX+1xKXA F	-0.354	-1.543 to 0.8352	No	ns	0.9093
1xSAL F vs. 1xKXA F	-1.116	-2.305 to 0.07297	No	ns	0.0705
1xSAL F vs. PLX+1xSAL F	-0.5399	-1.729 to 0.6493	No	ns	0.6565
1xSAL F vs. PLX+1xKXA F	-0.677	-1.866 to 0.5122	No	ns	0.4399
1xKXA F vs. PLX+1xSAL F	0.5763	-0.6129 to 1.765	No	ns	0.5975
1xKXA F vs. PLX+1xKXA F	0.4392	-0.7499 to 1.628	No	ns	0.8096
PLX+1xSAL F vs. PLX+1xKXA F	-0.1371	-1.326 to 1.052	No	ns	0.9986
Test details	Mean 1	Mean 2	Mean Diff.	SE of diff.	N1	N2	q	DF
1xSAL M vs. 1xKXA M	1.885	1.995	-0.1102	0.354	15	15	0.4403	12
1xSAL M vs. 1xSAL F	1.885	1.672	0.2128	0.354	15	15	0.85	12
1xSAL M vs. 1xKXA F	1.885	2.788	-0.9034	0.354	15	15	3.609	12
1xSAL M vs. PLX+1xSAL F	1.885	2.212	-0.3271	0.354	15	15	1.307	12
1xSAL M vs. PLX+1xKXA F	1.885	2.349	-0.4642	0.354	15	15	1.854	12
1xKXA M vs. 1xSAL F	1.995	1.672	0.323	0.354	15	15	1.29	12
1xKXA M vs. 1xKXA F	1.995	2.788	-0.7932	0.354	15	15	3.168	12
1xKXA M vs. PLX+1xSAL F	1.995	2.212	-0.2169	0.354	15	15	0.8664	12
1xKXA M vs. PLX+1xKXA F	1.995	2.349	-0.354	0.354	15	15	1.414	12
1xSAL F vs. 1xKXA F	1.672	2.788	-1.116	0.354	15	15	4.459	12
1xSAL F vs. PLX+1xSAL F	1.672	2.212	-0.5399	0.354	15	15	2.157	12
1xSAL F vs. PLX+1xKXA F	1.672	2.349	-0.677	0.354	15	15	2.704	12
1xKXA F vs. PLX+1xSAL F	2.788	2.212	0.5763	0.354	15	15	2.302	12
1xKXA F vs. PLX+1xKXA F	2.788	2.349	0.4392	0.354	15	15	1.754	12
PLX+1xSAL F vs. PLX+1xKXA F	2.212	2.349	-0.1371	0.354	15	15	0.5476	12
Hedge's g index:	g value
1xSAL M vs. 1xKXA M	0.17
1xSAL F vs. 1xKXA F	1.5
PLX+1xSAL F vs. PLX+1xKXA F	0.18

## Sheet: Figure 1 H
Figure 1 H
Shapiro-Wilk test
W	0.9278	0.9354	0.9194	0.95	0.9499	0.8302
P value	0.4266	0.503	0.3517	0.6443	0.6676	0.0336
Passed normality test (alpha=0.05)?	Yes	Yes	Yes	Yes	Yes	No
P value summary	ns	ns	ns	ns	ns	*
Table Analyzed	REVISION_mEPSCs Frequency for figure draft_NEW ANALYSIS
Kruskal-Wallis test
P value	<0.001
Exact or approximate P value?	Approximate
P value summary	***
Do the medians vary signif. (P < 0.05)?	Yes
Number of groups	6
Kruskal-Wallis statistic	35.36
Data summary
Number of treatments (columns)	6
Number of values (total)	61
Number of families	1
Number of comparisons per family	15
Alpha	0.05
Dunn's multiple comparisons test	Mean rank diff.	Significant?	Summary	Adjusted P Value
Saline Male vs. KXA Male	-8.4	No	ns	>0.99	A-B
Saline Male vs. Saline Female	1.5	No	ns	>0.99	A-C
Saline Male vs. KXA Female	-26.75	Yes	**	0.008	A-D
Saline Male vs. PLX Saline Female	15.5	No	ns	0.76	A-E
Saline Male vs. PLX KXA Female	6.8	No	ns	>0.99	A-F
KXA Male vs. Saline Female	9.9	No	ns	>0.99	B-C
KXA Male vs. KXA Female	-18.35	No	ns	0.27	B-D
KXA Male vs. PLX Saline Female	23.9	Yes	*	0.04	B-E
KXA Male vs. PLX KXA Female	15.2	No	ns	0.83	B-F
Saline Female vs. KXA Female	-28.25	Yes	**	0.004	C-D
Saline Female vs. PLX Saline Female	14	No	ns	>0.99	C-E
Saline Female vs. PLX KXA Female	5.3	No	ns	>0.99	C-F
KXA Female vs. PLX Saline Female	42.25	Yes	***	<0.001	D-E
KXA Female vs. PLX KXA Female	33.55	Yes	***	<0.001	D-F
PLX Saline Female vs. PLX KXA Female	-8.7	No	ns	>0.99	E-F
Test details	Mean rank 1	Mean rank 2	Mean rank diff.	n1	n2	Z
Saline Male vs. KXA Male	28.7	37.1	-8.4	10	10	1.058
Saline Male vs. Saline Female	28.7	27.2	1.5	10	10	0.1889
Saline Male vs. KXA Female	28.7	55.45	-26.75	10	11	3.449
Saline Male vs. PLX Saline Female	28.7	13.2	15.5	10	10	1.952
Saline Male vs. PLX KXA Female	28.7	21.9	6.8	10	10	0.8565
KXA Male vs. Saline Female	37.1	27.2	9.9	10	10	1.247
KXA Male vs. KXA Female	37.1	55.45	-18.35	10	11	2.366
KXA Male vs. PLX Saline Female	37.1	13.2	23.9	10	10	3.01
KXA Male vs. PLX KXA Female	37.1	21.9	15.2	10	10	1.915
Saline Female vs. KXA Female	27.2	55.45	-28.25	10	11	3.643
Saline Female vs. PLX Saline Female	27.2	13.2	14	10	10	1.763
Saline Female vs. PLX KXA Female	27.2	21.9	5.3	10	10	0.6676
KXA Female vs. PLX Saline Female	55.45	13.2	42.25	11	10	5.447
KXA Female vs. PLX KXA Female	55.45	21.9	33.55	11	10	4.326
PLX Saline Female vs. PLX KXA Female	13.2	21.9	-8.7	10	10	1.096
Compact letter display
KXA Female	A
KXA Male	A B
Saline Male	B C
Saline Female	B C
PLX KXA Female	B C
PLX Saline Female	C

## Sheet: Figure 1 I
Figure 1 I
Shapiro-Wilk test
W	0.9481	0.9919	0.8525	0.8927	0.9555	0.8756
P value	0.6455	0.9986	0.0621	0.1502	0.7341	0.1162
Passed normality test (alpha=0.05)?	Yes	Yes	Yes	Yes	Yes	Yes
P value summary	ns	ns	ns	ns	ns	ns
Table Analyzed	REVISION_mEPSC Amplitude for figure draft_NEW ANALYSIS
Kruskal-Wallis test
P value	0.52
Exact or approximate P value?	Approximate
P value summary	ns
Do the medians vary signif. (P < 0.05)?	No
Number of groups	6
Kruskal-Wallis statistic	4.202
Data summary
Number of treatments (columns)	6
Number of values (total)	61

## Sheet: Figure 2 E
Figure 2 E
Table Analyzed	REVISION FKBP5 MICROGLIA STATISTICS
Data sets analyzed	A-D
Nested one-way ANOVA
P value	0.0004
P value summary	***
Significantly different (P < 0.05)?	Yes
F, DFn, Dfd	20.30, 3, 8
Random effects	SD	Variance
Variation within subcolumns	0.04461	0.00199
Variation among subcolumn means	0.01342	0.0001801
Do the subcolumns differ (within each column)?
Chi-square, df	5.789, 1
P value	0.0161
P value summary	*
Is there significant difference between subcolumns (P < 0.05)?	Yes
Data analyzed
Number of treatments (columns)	4
Number of subjects (subcolumns)	12
Total number of values	240
Compare column means (main column effect)
Number of families	1
Number of comparisons per family	6
Alpha	0.05
Tukey's multiple comparisons test	Mean Diff.	95.00% CI of diff.	Below threshold?	Summary	Adjusted P Value
SAL MALE vs. KXA MALE	0.01098	-0.03274 to 0.05470	No	ns	0.8506
SAL MALE vs. SAL FEMALE	0.00306	-0.04066 to 0.04678	No	ns	0.9957
SAL MALE vs. KXA FEMALE	-0.08181	-0.1255 to -0.03809	Yes	**	0.0015
KXA MALE vs. SAL FEMALE	-0.007925	-0.05164 to 0.03579	No	ns	0.9352
KXA MALE vs. KXA FEMALE	-0.0928	-0.1365 to -0.04908	Yes	***	0.0006
SAL FEMALE vs. KXA FEMALE	-0.08487	-0.1286 to -0.04115	Yes	**	0.0011
Test details	Mean 1	Mean 2	Mean Diff.	SE of diff.	N1	N2	q	DF
SAL MALE vs. KXA MALE	0.08734	0.07636	0.01098	0.01365	60	60	1.138	8
SAL MALE vs. SAL FEMALE	0.08734	0.08428	0.00306	0.01365	60	60	0.3169	8
SAL MALE vs. KXA FEMALE	0.08734	0.1692	-0.08181	0.01365	60	60	8.475	8
KXA MALE vs. SAL FEMALE	0.07636	0.08428	-0.007925	0.01365	60	60	0.8209	8
KXA MALE vs. KXA FEMALE	0.07636	0.1692	-0.0928	0.01365	60	60	9.613	8
SAL FEMALE vs. KXA FEMALE	0.08428	0.1692	-0.08487	0.01365	60	60	8.792	8

## Sheet: Figure 2 G
Figure 2 G
	CTRL M	KXA M	CTRL F	KXA F
Test for normal distribution
Shapiro-Wilk test
W	0.9933	0.9565	0.9609	0.9484
P value	0.99	0.7831	0.8143	0.7261
Passed normality test (alpha=0.05)?	Yes	Yes	Yes	Yes
P value summary	ns	ns	ns	ns
Number of values	5	5	5	5
Table Analyzed	FKBP5 FOR STATISTICS
Two-way ANOVA	Ordinary
Alpha	0.05
Source of Variation	% of total variation	P value	P value summary	Significant?
Row Factor	7.538	0.22	ns	No
Column Factor	78.88	<0.001	***	Yes
ANOVA table	SS (Type III)	DF	MS	F (DFn, DFd)	P value
Row Factor	0.1261	4	0.03152	F (4, 12) = 1.666	P=0.22
Column Factor	1.319	3	0.4398	F (3, 12) = 23.24	P<0.001
Residual	0.2271	12	0.01893
Data summary
Number of columns (Column Factor)	4
Number of rows (Row Factor)	5
Number of values	20
Compare column means (main column effect)
Number of families	1
Number of comparisons per family	6
Alpha	0.05
Tukey's multiple comparisons test	Mean Diff.	95.00% CI of diff.	Below threshold?	Summary	Adjusted P Value
CTRL M vs. KXA M	-0.07306	-0.3314 to 0.1852	No	ns	0.83
CTRL M vs. CTRL F	0.01834	-0.2400 to 0.2766	No	ns	>0.99
CTRL M vs. KXA F	-0.6061	-0.8644 to -0.3478	Yes	***	<0.001
KXA M vs. CTRL F	0.0914	-0.1669 to 0.3497	No	ns	0.72
KXA M vs. KXA F	-0.5331	-0.7914 to -0.2747	Yes	***	<0.001
CTRL F vs. KXA F	-0.6245	-0.8828 to -0.3661	Yes	***	<0.001
Test details	Mean 1	Mean 2	Mean Diff.	SE of diff.	N1	N2	q	DF
CTRL M vs. KXA M	0.1546	0.2277	-0.07306	0.08701	5	5	1.188	12
CTRL M vs. CTRL F	0.1546	0.1363	0.01834	0.08701	5	5	0.298	12
CTRL M vs. KXA F	0.1546	0.7607	-0.6061	0.08701	5	5	9.852	12
KXA M vs. CTRL F	0.2277	0.1363	0.0914	0.08701	5	5	1.486	12
KXA M vs. KXA F	0.2277	0.7607	-0.5331	0.08701	5	5	8.664	12
CTRL F vs. KXA F	0.1363	0.7607	-0.6245	0.08701	5	5	10.15	12

## Sheet: Figure 3 C
Figure 3 C
	SAFIT2 + 1XSAL V1 F	SAFIT2 + 1XSAL V1 M	SAFIT2 + 1XKXA V1 F	SAFIT2 + 1XKXA V1 M
Test for normal distribution
Shapiro-Wilk test
W	0.8293	0.9257	0.9765	0.9152
P value	0.1374	0.5675	0.9151	0.4996
Passed normality test (alpha=0.05)?	Yes	Yes	Yes	Yes
P value summary	ns	ns	ns	ns
Number of values	5	5	5	5
Table Analyzed	SAFIT2 CD68 V1
Two-way ANOVA	Ordinary
Alpha	0.05
Source of Variation	% of total variation	P value	P value summary	Significant?
Row Factor	19.64	0.43	ns	No
Column Factor	23.37	0.23	ns	No
ANOVA table	SS (Type III)	DF	MS	F (DFn, DFd)	P value
Row Factor	0.4322	4	0.1081	F (4, 12) = 1.034	P=0.43
Column Factor	0.5144	3	0.1715	F (3, 12) = 1.641	P=0.23
Residual	1.254	12	0.1045
Data summary
Number of columns (Column Factor)	4
Number of rows (Row Factor)	5
Number of values	20
Compare column means (main column effect)
Number of families	1
Number of comparisons per family	6
Alpha	0.05
Tukey's multiple comparisons test	Mean Diff.	95.00% CI of diff.	Below threshold?	Summary	Adjusted P Value
SAFIT2 + 1XSAL V1 F vs. SAFIT2 + 1XSAL V1 M	-0.1761	-0.7832 to 0.4309	No	ns	0.82
SAFIT2 + 1XSAL V1 F vs. SAFIT2 + 1XKXA V1 F	-0.07246	-0.6795 to 0.5346	No	ns	0.98
SAFIT2 + 1XSAL V1 F vs. SAFIT2 + 1XKXA V1 M	0.2581	-0.3489 to 0.8652	No	ns	0.6
SAFIT2 + 1XSAL V1 M vs. SAFIT2 + 1XKXA V1 F	0.1037	-0.5034 to 0.7107	No	ns	0.96
SAFIT2 + 1XSAL V1 M vs. SAFIT2 + 1XKXA V1 M	0.4343	-0.1728 to 1.041	No	ns	0.2
SAFIT2 + 1XKXA V1 F vs. SAFIT2 + 1XKXA V1 M	0.3306	-0.2765 to 0.9377	No	ns	0.41
Test details	Mean 1	Mean 2	Mean Diff.	SE of diff.	N1	N2	q	DF
SAFIT2 + 1XSAL V1 F vs. SAFIT2 + 1XSAL V1 M	0.7114	0.8875	-0.1761	0.2045	5	5	1.218	12
SAFIT2 + 1XSAL V1 F vs. SAFIT2 + 1XKXA V1 F	0.7114	0.7838	-0.07246	0.2045	5	5	0.5012	12
SAFIT2 + 1XSAL V1 F vs. SAFIT2 + 1XKXA V1 M	0.7114	0.4532	0.2581	0.2045	5	5	1.785	12
SAFIT2 + 1XSAL V1 M vs. SAFIT2 + 1XKXA V1 F	0.8875	0.7838	0.1037	0.2045	5	5	0.717	12
SAFIT2 + 1XSAL V1 M vs. SAFIT2 + 1XKXA V1 M	0.8875	0.4532	0.4343	0.2045	5	5	3.004	12
SAFIT2 + 1XKXA V1 F vs. SAFIT2 + 1XKXA V1 M	0.7838	0.4532	0.3306	0.2045	5	5	2.287	12

## Sheet: Figure 3 F
Figure 3 F
	CTRL M	KXA M	CTRL F	KXA F
Test for normal distribution
Shapiro-Wilk test
W	0.9055	0.8846	0.8869	0.8835
P value	0.4412	0.3306	0.3416	0.3257
Passed normality test (alpha=0.05)?	Yes	Yes	Yes	Yes
P value summary	ns	ns	ns	ns
Number of values	5	5	5	5
Table Analyzed	FKBP5KO CD68
Two-way ANOVA	Ordinary
Alpha	0.05
Source of Variation	% of total variation	P value	P value summary	Significant?
Row Factor	26.78	0.04	*	Yes
Column Factor	50.8	0.002	**	Yes
ANOVA table	SS (Type III)	DF	MS	F (DFn, DFd)	P value
Row Factor	0.5106	4	0.1276	F (4, 12) = 3.584	P=0.04
Column Factor	0.9685	3	0.3228	F (3, 12) = 9.064	P=0.002
Residual	0.4274	12	0.03562
Data summary
Number of columns (Column Factor)	4
Number of rows (Row Factor)	5
Number of values	20
Compare column means (main column effect)
Number of families	1
Number of comparisons per family	6
Alpha	0.05
Tukey's multiple comparisons test	Mean Diff.	95.00% CI of diff.	Below threshold?	Summary	Adjusted P Value
CTRL M vs. KXA M	0.05532	-0.2991 to 0.4097	No	ns	0.97
CTRL M vs. CTRL F	0.3473	-0.007064 to 0.7017	No	ns	0.06
CTRL M vs. KXA F	0.5409	0.1865 to 0.8953	Yes	**	0.003
KXA M vs. CTRL F	0.292	-0.06238 to 0.6464	No	ns	0.12
KXA M vs. KXA F	0.4856	0.1312 to 0.8400	Yes	**	0.007
CTRL F vs. KXA F	0.1936	-0.1608 to 0.5480	No	ns	0.4
Test details	Mean 1	Mean 2	Mean Diff.	SE of diff.	N1	N2	q	DF
CTRL M vs. KXA M	0.894	0.8387	0.05532	0.1194	5	5	0.6554	12
CTRL M vs. CTRL F	0.894	0.5467	0.3473	0.1194	5	5	4.115	12
CTRL M vs. KXA F	0.894	0.3531	0.5409	0.1194	5	5	6.409	12
KXA M vs. CTRL F	0.8387	0.5467	0.292	0.1194	5	5	3.46	12
KXA M vs. KXA F	0.8387	0.3531	0.4856	0.1194	5	5	5.753	12
CTRL F vs. KXA F	0.5467	0.3531	0.1936	0.1194	5	5	2.294	12

## Sheet: Figure 3 I
Figure 3 I
Shapiro-Wilk test
W	0.9278	0.9354	0.9194	0.95	0.8589	0.8613	0.8713	0.8157
P value	0.4266	0.503	0.3517	0.6443	0.1172	0.0991	0.1269	0.0026
Passed normality test (alpha=0.05)?	Yes	Yes	Yes	Yes	Yes	Yes	Yes	No
P value summary	ns	ns	ns	ns	ns	ns	ns	**
Table Analyzed	REVISION_FKBP5KO_mEPSCs Frequency for figure draft_NEW ANALYSIS
Kruskal-Wallis test
P value	<0.001
Exact or approximate P value?	Approximate
P value summary	***
Do the medians vary signif. (P < 0.05)?	Yes
Number of groups	8
Kruskal-Wallis statistic	47.58
Data summary
Number of treatments (columns)	8
Number of values (total)	85
Number of families	1
Number of comparisons per family	28
Alpha	0.05
Dunn's multiple comparisons test	Mean rank diff.	Significant?	Summary	Adjusted P Value
Saline Male vs. KXA Male	-9.7	No	ns	>0.99	A-B
Saline Male vs. Saline Female	1.4	No	ns	>0.99	A-C
Saline Male vs. KXA Female	-30.47	No	ns	0.13	A-D
Saline Male vs. FKBP5KO Saline Male	21.8	No	ns	>0.99	A-E
Saline Male vs. FKBP5KO KXA Male	10.91	No	ns	>0.99	A-F
Saline Male vs. FKBP5KO Saline Female	30.8	No	ns	0.19	A-G
Saline Male vs. FKBP5KO KXA Female	20.08	No	ns	>0.99	A-H
KXA Male vs. Saline Female	11.1	No	ns	>0.99	B-C
KXA Male vs. KXA Female	-20.77	No	ns	>0.99	B-D
KXA Male vs. FKBP5KO Saline Male	31.5	No	ns	0.2	B-E
KXA Male vs. FKBP5KO KXA Male	20.61	No	ns	>0.99	B-F
KXA Male vs. FKBP5KO Saline Female	40.5	Yes	**	0.01	B-G
KXA Male vs. FKBP5KO KXA Female	29.78	No	ns	0.06	B-H
Saline Female vs. KXA Female	-31.87	No	ns	0.09	C-D
Saline Female vs. FKBP5KO Saline Male	20.4	No	ns	>0.99	C-E
Saline Female vs. FKBP5KO KXA Male	9.511	No	ns	>0.99	C-F
Saline Female vs. FKBP5KO Saline Female	29.4	No	ns	0.27	C-G
Saline Female vs. FKBP5KO KXA Female	18.68	No	ns	>0.99	C-H
KXA Female vs. FKBP5KO Saline Male	52.27	Yes	***	<0.001	D-E
KXA Female vs. FKBP5KO KXA Male	41.38	Yes	**	0.005	D-F
KXA Female vs. FKBP5KO Saline Female	61.27	Yes	***	<0.001	D-G
KXA Female vs. FKBP5KO KXA Female	50.55	Yes	***	<0.001	D-H
FKBP5KO Saline Male vs. FKBP5KO KXA Male	-10.89	No	ns	>0.99	E-F
FKBP5KO Saline Male vs. FKBP5KO Saline Female	9	No	ns	>0.99	E-G
FKBP5KO Saline Male vs. FKBP5KO KXA Female	-1.722	No	ns	>0.99	E-H
FKBP5KO KXA Male vs. FKBP5KO Saline Female	19.89	No	ns	>0.99	F-G
FKBP5KO KXA Male vs. FKBP5KO KXA Female	9.167	No	ns	>0.99	F-H
FKBP5KO Saline Female vs. FKBP5KO KXA Female	-10.72	No	ns	>0.99	G-H
Test details	Mean rank 1	Mean rank 2	Mean rank diff.	n1	n2	Z
Saline Male vs. KXA Male	48.8	58.5	-9.7	10	10	0.8788
Saline Male vs. Saline Female	48.8	47.4	1.4	10	10	0.1268
Saline Male vs. KXA Female	48.8	79.27	-30.47	10	11	2.826
Saline Male vs. FKBP5KO Saline Male	48.8	27	21.8	10	8	1.862
Saline Male vs. FKBP5KO KXA Male	48.8	37.89	10.91	10	9	0.9622
Saline Male vs. FKBP5KO Saline Female	48.8	18	30.8	10	9	2.716
Saline Male vs. FKBP5KO KXA Female	48.8	28.72	20.08	10	18	2.063
KXA Male vs. Saline Female	58.5	47.4	11.1	10	10	1.006
KXA Male vs. KXA Female	58.5	79.27	-20.77	10	11	1.926
KXA Male vs. FKBP5KO Saline Male	58.5	27	31.5	10	8	2.691
KXA Male vs. FKBP5KO KXA Male	58.5	37.89	20.61	10	9	1.818
KXA Male vs. FKBP5KO Saline Female	58.5	18	40.5	10	9	3.571
KXA Male vs. FKBP5KO KXA Female	58.5	28.72	29.78	10	18	3.059
Saline Female vs. KXA Female	47.4	79.27	-31.87	10	11	2.956
Saline Female vs. FKBP5KO Saline Male	47.4	27	20.4	10	8	1.742
Saline Female vs. FKBP5KO KXA Male	47.4	37.89	9.511	10	9	0.8387
Saline Female vs. FKBP5KO Saline Female	47.4	18	29.4	10	9	2.593
Saline Female vs. FKBP5KO KXA Female	47.4	28.72	18.68	10	18	1.919
KXA Female vs. FKBP5KO Saline Male	79.27	27	52.27	11	8	4.558
KXA Female vs. FKBP5KO KXA Male	79.27	37.89	41.38	11	9	3.73
KXA Female vs. FKBP5KO Saline Female	79.27	18	61.27	11	9	5.523
KXA Female vs. FKBP5KO KXA Female	79.27	28.72	50.55	11	18	5.352
FKBP5KO Saline Male vs. FKBP5KO KXA Male	27	37.89	-10.89	8	9	0.9079
FKBP5KO Saline Male vs. FKBP5KO Saline Female	27	18	9	8	9	0.7504
FKBP5KO Saline Male vs. FKBP5KO KXA Female	27	28.72	-1.722	8	18	0.1642
FKBP5KO KXA Male vs. FKBP5KO Saline Female	37.89	18	19.89	9	9	1.709
FKBP5KO KXA Male vs. FKBP5KO KXA Female	37.89	28.72	9.167	9	18	0.9097
FKBP5KO Saline Female vs. FKBP5KO KXA Female	18	28.72	-10.72	9	18	1.064
Compact letter display
KXA Female	A
KXA Male	A B
Saline Male	A C
Saline Female	A C
FKBP5KO KXA Male	B C
FKBP5KO KXA Female	B C
FKBP5KO Saline Male	B C
FKBP5KO Saline Female	C

## Sheet: Figure 3 J
Figure 3 J
Shapiro-Wilk test
W	0.9481	0.9919	0.8525	0.8927	0.8703	0.9152	0.927	0.8854
P value	0.6455	0.9986	0.0621	0.1502	0.1517	0.3538	0.453	0.0323
Passed normality test (alpha=0.05)?	Yes	Yes	Yes	Yes	Yes	Yes	Yes	No
P value summary	ns	ns	ns	ns	ns	ns	ns	*
Table Analyzed	REVISION_FKBP5KO_mEPSC Amplitude for figure draft_NEW ANALYSIS
Kruskal-Wallis test
P value	0.18
Exact or approximate P value?	Approximate
P value summary	ns
Do the medians vary signif. (P < 0.05)?	No
Number of groups	8
Kruskal-Wallis statistic	10.2
Data summary
Number of treatments (columns)	8
Number of values (total)	85

[truncated: 27 more sheets: Figure 4 B, Figure 4 C, Figure 4 F, Figure 4 H, Figure 4 K, Supplementary figure 1 C, Supplementary figure 2 D, Supplementary figure 3 B, Supplementary figure 3 D, Supplementary figure 3 F, Supplementary figure 4 A, Supplementary figure 4 B, Supplementary figure 5 A, Supplementary figure 6 D, Supplementary figure 7 B, Supplementary figure 9 B, Supplementary figure 9 D, Supplementary figure 10 C, Supplementary figure 12 C, Supplementary figure 12 E …]
